# Supplementary material for: Evaluation of fluorimetric assay conditions for measuring leucine aminopeptidase activity in soils
Source: PLoS One. 2026 Jul 7;21(7):e0352890. doi: 10.1371/journal.pone.0352890 (PMC13340760; doi:10.1371/journal.pone.0352890)
Supplement: S2 Table — (XLSX) [file pone.0352890.s007.xlsx]

## Sheet: Fig. 1
purified LAP			Soil 1			Soil 2			Soil 3
pH		LAP activity	pH		LAP activity	pH		LAP activity	pH		LAP activity
		nmol AMC μg enzyme h-1			nmol AMC g soil h-1			nmol AMC g soil h-1			nmol AMC g soil h-1
5	replicate1	2.37758	5	replicate1	10.2845	5	replicate1	76.8052	5	replicate1	48.0988
5	replicate2	1.43468	5	replicate2	23.5752	5	replicate2	146.964	5	replicate2	47.2724
5	replicate3	1.82485	5	replicate3	23.8424	5	replicate3	106.119	5	replicate3	42.6404
5	replicate4	1.14205	6	replicate1	68.8458	6	replicate1	566.905	6	replicate1	228.557
6	replicate1	39.4681	6	replicate2	68.1228	6	replicate2	858.032	6	replicate2	246.579
6	replicate2	52.2509	6	replicate3	77.3676	6	replicate3	602.884	6	replicate3	220.247
6	replicate3	41.165	7	replicate1	170.063	7	replicate1	1408.26	7	replicate1	391.978
6	replicate4	41.3912	7	replicate2	145.87	7	replicate2	1955.18	7	replicate2	308.473
7	replicate1	75.4478	7	replicate3	157.707	7	replicate3	1714.3	7	replicate3	281.313
7	replicate2	75.9357	8	replicate1	109.044	8	replicate1	1614.47	8	replicate1	505.664
7	replicate3	76.2284	8	replicate2	210.559	8	replicate2	2148.08	8	replicate2	438.11
7	replicate4	77.2041	8	replicate3	159.353	8	replicate3	1923.41	8	replicate3	418.348
8	replicate1	54.0877	9	replicate1	138.453	9	replicate1	2095.98	9	replicate1	442.69
8	replicate2	51.6998	9	replicate2	94.1298	9	replicate2	2702.17	9	replicate2	396.156
8	replicate3	49.6936	9	replicate3	131.922	9	replicate3	2210.4	9	replicate3	370.419
8	replicate4	49.7034	10	replicate1	92.099	10	replicate1	2137.36	10	replicate1	346.248
9	replicate1	30.1914	10	replicate2	99.1529	10	replicate2	2367.33	10	replicate2	246.893
9	replicate2	31.4229	10	replicate3	97.8026	10	replicate3	1735.27	10	replicate3	411.156
9	replicate3	30.6917
9	replicate4	31.1343
10	replicate1	3.48909
10	replicate2	3.7551
10	replicate3	4.12562
10	replicate4	4.46764

## Sheet: Fig. 2
purified enzyme			Soil 1			Soil 2			Soil 3
substrate concentration		LAP activity	substrate concentration		LAP activity	substrate concentration		LAP activity	substrate concentration		LAP activity
μM		nmol AMC μg enzyme h-1	μM		nmol AMC g soil h-1	μM		nmol AMC g soil h-1	μM		nmol AMC g soil h-1
0	replicate1	0.0399259	0	replicate1	0.33287	0	replicate1	13.5815	0	replicate1	-0.15885
0	replicate2	0	0	replicate2	0	0	replicate2	10.0383	0	replicate2	0.0469099
0	replicate3	0	0	replicate3	0	0	replicate3	10.835	0	replicate3	0.166576
12.5	replicate1	25.6025	12.5	replicate1	66.833	12.5	replicate1	770.721	12.5	replicate1	160.511
12.5	replicate2	24.7538	12.5	replicate2	72.2684	12.5	replicate2	558.755	12.5	replicate2	155.032
12.5	replicate3	25.2592	12.5	replicate3	66.7203	12.5	replicate3	546.061	12.5	replicate3	183.233
25	replicate1	44.7989	25	replicate1	118.942	25	replicate1	1041.35	25	replicate1	286.657
25	replicate2	44.5414	25	replicate2	115.313	25	replicate2	820.269	25	replicate2	290.123
25	replicate3	45.0564	25	replicate3	110.057	25	replicate3	850.717	25	replicate3	305.906
50	replicate1	74.9514	50	replicate1	141.246	50	replicate1	1312.37	50	replicate1	381.51
50	replicate2	70.9938	50	replicate2	140.46	50	replicate2	1134.97	50	replicate2	382.758
50	replicate3	72.1382	50	replicate3	135.337	50	replicate3	1138.69	50	replicate3	444.843
125	replicate1	116.933	125	replicate1	163.603	125	replicate1	1980.74	125	replicate1	530.936
125	replicate2	114.453	125	replicate2	157.771	125	replicate2	1454.7	125	replicate2	463.017
125	replicate3	116.647	125	replicate3	165.978	125	replicate3	1527.2	125	replicate3	564.874
250	replicate1	129.031	250	replicate1	208.694	250	replicate1	2486.08	250	replicate1	642.189
250	replicate2	129.985	250	replicate2	194.096	250	replicate2	1873.37	250	replicate2	572.462
250	replicate3	127.792	250	replicate3	193.952	250	replicate3	1595.19	250	replicate3	627.083
375	replicate1	125.43	375	replicate1	266.259	375	replicate1	2864.21	375	replicate1	679.381
375	replicate2	124.381	375	replicate2	241.63	375	replicate2	1976.5	375	replicate2	587.914
375	replicate3	126.002	375	replicate3	293.455	375	replicate3	2206.7	375	replicate3	641.23
500	replicate1	116.64	500	replicate1	260.571	500	replicate1	3156.55	500	replicate1	688.183
500	replicate2	115.591	500	replicate2	242.739	500	replicate2	2263.65	500	replicate2	618.257
500	replicate3	115.687	500	replicate3	265.543	500	replicate3	2241.33	500	replicate3	675.106

## Sheet: Fig. 3
substrate type: Leucine-AMC												substrate type: alanine-AMC												substrate type: serine-AMC
purified LAP			Soil 1			Soil 2			Soil 3			purified LAP			Soil 1			Soil 2			Soil 3			purified LAP			Soil 1			Soil 2			Soil 3
substrate concentration		LAP activity	substrate concentration		LAP activity	substrate concentration		LAP activity	substrate concentration		LAP activity	substrate concentration		LAP activity	substrate concentration		LAP activity	substrate concentration		LAP activity	substrate concentration		LAP activity	substrate concentration		LAP activity	substrate concentration		LAP activity	substrate concentration		LAP activity	substrate concentration		LAP activity
μM		nmol AMC μg enzyme h-1	μM		nmol AMC g soil h-1	μM		nmol AMC g soil h-1	μM		nmol AMC g soil h-1	μM		nmol AMC μg enzyme h-1	μM		nmol AMC g soil h-1	μM		nmol AMC g soil h-1	μM		nmol AMC g soil h-1	μM		nmol AMC μg enzyme h-1	μM		nmol AMC g soil h-1	μM		nmol AMC g soil h-1	μM		nmol AMC g soil h-1
0	replicate1	0.0399259	0	replicate1	0.33287	0	replicate1	13.5815	0	replicate1	-0.15885	0	replicate1	0.206984	0	replicate1	0.0695407	0	replicate1	-1.75038	0	replicate1	-1.82995	0	replicate1	0.126649	0	replicate1	-1.10697	0	replicate1	-4.66424	0	replicate1	-6.02338
0	replicate2	0	0	replicate2	0	0	replicate2	10.0383	0	replicate2	0.0469099	0	replicate2	0.0131682	0	replicate2	0.237378	0	replicate2	-1.91263	0	replicate2	-1.59557	0	replicate2	0.0697932	0	replicate2	-1.38763	0	replicate2	-5.04522	0	replicate2	-6.05029
0	replicate3	0	0	replicate3	0	0	replicate3	10.835	0	replicate3	0.166576	0	replicate3	0.0160944	0	replicate3	0.272516	0	replicate3	-1.30872	0	replicate3	-1.84646	0	replicate3	0.151741	0	replicate3	-1.13139	0	replicate3	-5.25837	0	replicate3	-6.09022
12.5	replicate1	25.6025	12.5	replicate1	66.833	12.5	replicate1	770.721	12.5	replicate1	160.511	12.5	replicate1	31.6556	12.5	replicate1	108.367	12.5	replicate1	1309.89	12.5	replicate1	258.571	12.5	replicate1	1.15466	12.5	replicate1	4.9785	12.5	replicate1	544.426	12.5	replicate1	10.9485
12.5	replicate2	24.7538	12.5	replicate2	72.2684	12.5	replicate2	558.755	12.5	replicate2	155.032	12.5	replicate2	31.4605	12.5	replicate2	100.993	12.5	replicate2	1412.41	12.5	replicate2	135.718	12.5	replicate2	1.01651	12.5	replicate2	5.46733	12.5	replicate2	686.707	12.5	replicate2	8.04225
12.5	replicate3	25.2592	12.5	replicate3	66.7203	12.5	replicate3	546.061	12.5	replicate3	183.233	12.5	replicate3	31.1191	12.5	replicate3	113.345	12.5	replicate3	1362.2	12.5	replicate3	126.48	12.5	replicate3	0.988319	12.5	replicate3	4.53287	12.5	replicate3	736.026	12.5	replicate3	10.3835
25	replicate1	44.7989	25	replicate1	118.942	25	replicate1	1041.35	25	replicate1	286.657	25	replicate1	59.5689	25	replicate1	226.609	25	replicate1	1446.43	25	replicate1	341.76	25	replicate1	1.9522	25	replicate1	12.3073	25	replicate1	839.308	25	replicate1	23.792
25	replicate2	44.5414	25	replicate2	115.313	25	replicate2	820.269	25	replicate2	290.123	25	replicate2	58.4179	25	replicate2	214.941	25	replicate2	1643.86	25	replicate2	237.515	25	replicate2	1.53777	25	replicate2	9.61132	25	replicate2	846.762	25	replicate2	7.06365
25	replicate3	45.0564	25	replicate3	110.057	25	replicate3	850.717	25	replicate3	305.906	25	replicate3	54.1943	25	replicate3	211.979	25	replicate3	1830.93	25	replicate3	255.675	25	replicate3	1.27933	25	replicate3	11.6809	25	replicate3	1089.96	25	replicate3	12.9356
50	replicate1	74.9514	50	replicate1	141.246	50	replicate1	1312.37	50	replicate1	381.51	50	replicate1	114.102	50	replicate1	308.969	50	replicate1	1702.89	50	replicate1	636.405	50	replicate1	4.30005	50	replicate1	27.3438	50	replicate1	1418.36	50	replicate1	37.9889
50	replicate2	70.9938	50	replicate2	140.46	50	replicate2	1134.97	50	replicate2	382.758	50	replicate2	106.689	50	replicate2	284.642	50	replicate2	2057.35	50	replicate2	450.751	50	replicate2	3.92414	50	replicate2	17.0049	50	replicate2	1300.49	50	replicate2	29.6177
50	replicate3	72.1382	50	replicate3	135.337	50	replicate3	1138.69	50	replicate3	444.843	50	replicate3	106.299	50	replicate3	253.444	50	replicate3	2194.11	50	replicate3	425.916	50	replicate3	3.89595	50	replicate3	20.73	50	replicate3	1337.68	50	replicate3	34.4039
125	replicate1	116.933	125	replicate1	163.603	125	replicate1	1980.74	125	replicate1	530.936	125	replicate1	224.229	125	replicate1	491.545	125	replicate1	2715.13	125	replicate1	954.001	125	replicate1	9.43524	125	replicate1	44.0756	125	replicate1	1938.86	125	replicate1	102.716
125	replicate2	114.453	125	replicate2	157.771	125	replicate2	1454.7	125	replicate2	463.017	125	replicate2	225.302	125	replicate2	527.025	125	replicate2	2421.99	125	replicate2	554.934	125	replicate2	8.71162	125	replicate2	48.9786	125	replicate2	1938.06	125	replicate2	75.1169
125	replicate3	116.647	125	replicate3	165.978	125	replicate3	1527.2	125	replicate3	564.874	125	replicate3	225.4	125	replicate3	444.666	125	replicate3	2764.46	125	replicate3	742.732	125	replicate3	7.88463	125	replicate3	45.9303	125	replicate3	2156.23	125	replicate3	79.5476
250	replicate1	129.031	250	replicate1	208.694	250	replicate1	2486.08	250	replicate1	642.189	250	replicate1	343.022	250	replicate1	671.519	250	replicate1	2267.65	250	replicate1	1284.56	250	replicate1	15.1709	250	replicate1	58.0611	250	replicate1	2241.59	250	replicate1	152.824
250	replicate2	129.985	250	replicate2	194.096	250	replicate2	1873.37	250	replicate2	572.462	250	replicate2	342.827	250	replicate2	538.406	250	replicate2	3267.52	250	replicate2	900.41	250	replicate2	14.6635	250	replicate2	56.6041	250	replicate2	2517.71	250	replicate2	90.6065
250	replicate3	127.792	250	replicate3	193.952	250	replicate3	1595.19	250	replicate3	627.083	250	replicate3	339.316	250	replicate3	481.367	250	replicate3	3834.69	250	replicate3	966.075	250	replicate3	14.2782	250	replicate3	53.8258	250	replicate3	2458.45	250	replicate3	124.266
375	replicate1	125.43	375	replicate1	266.259	375	replicate1	2864.21	375	replicate1	679.381	375	replicate1	402.738	375	replicate1	615.875	375	replicate1	3675.08	375	replicate1	1346.36	375	replicate1	20.4117	375	replicate1	58.5066	375	replicate1	2136.53	375	replicate1	203.515
375	replicate2	124.381	375	replicate2	241.63	375	replicate2	1976.5	375	replicate2	587.914	375	replicate2	391.813	375	replicate2	850.054	375	replicate2	3663.32	375	replicate2	1187.46	375	replicate2	17.9213	375	replicate2	75.025	375	replicate2	2414.37	375	replicate2	125.037
375	replicate3	126.002	375	replicate3	293.455	375	replicate3	2206.7	375	replicate3	641.23	375	replicate3	391.423	375	replicate3	729.859	375	replicate3	3940.92	375	replicate3	1513.37	375	replicate3	18.8611	375	replicate3	57.5989	375	replicate3	2449.05	375	replicate3	195.557

## Sheet: Fig. 4
purified LAP			Soil 1			Soil 2			Soil 3
temperature		LAP activity	temperature		LAP activity	temperature		LAP activity	temperature		LAP activity
°C		nmol AMC μg enzyme h-1	°C		nmol AMC g soil h-1	°C		nmol AMC g soil h-1	°C		nmol AMC g soil h-1
10	replicate1	11.8411	10	replicate1	72.9122	10	replicate1	475.839	10	replicate1	164.876
10	replicate2	12.1023	10	replicate2	59.7079	10	replicate2	533.915	10	replicate2	182.77
10	replicate3	15.3092	10	replicate3	71.5198	10	replicate3	594.874	10	replicate3	172.264
10	replicate4	13.1833	15	replicate1	77.7462	15	replicate1	560.358	15	replicate1	195.952
15	replicate1	12.9755	15	replicate2	72.283	15	replicate2	661.162	15	replicate2	167.743
15	replicate2	10.3762	15	replicate3	64.856	15	replicate3	751.08	15	replicate3	181.205
15	replicate3	11.8192	20	replicate1	93.7426	20	replicate1	670.869	20	replicate1	266.09
15	replicate4	10.8572	20	replicate2	91.3238	20	replicate2	940.707	20	replicate2	272.886
20	replicate1	16.5385	20	replicate3	82.6066	20	replicate3	1031.02	20	replicate3	254.16
20	replicate2	14.6029	25	replicate1	113.395	25	replicate1	1197.63	25	replicate1	304.944
20	replicate3	16.9387	25	replicate2	130.026	25	replicate2	1014.6	25	replicate2	361.131
20	replicate4	21.1169	25	replicate3	110.155	25	replicate3	1167.21	25	replicate3	334.248
25	replicate1	33.4424	30	replicate1	113.367	30	replicate1	1490.83	30	replicate1	540.411
25	replicate2	31.9991	30	replicate2	152.694	30	replicate2	1766.72	30	replicate2	508.41
25	replicate3	31.9701	30	replicate3	154.783	30	replicate3	1529.54	30	replicate3	466.115
25	replicate4	33.2874	35	replicate1	271.078	35	replicate1	1882.03	35	replicate1	811.688
30	replicate1	47.0646	35	replicate2	227.434	35	replicate2	1728.5	35	replicate2	781.228
30	replicate2	54.5515	35	replicate3	225.422	35	replicate3	1761.62	35	replicate3	733.11
30	replicate3	69.3198	40	replicate1	328.135	40	replicate1	2476.72	40	replicate1	929.925
30	replicate4	69.5068	40	replicate2	348.219	40	replicate2	2003.28	40	replicate2	941.261
35	replicate1	86.0768	40	replicate3	310.363	40	replicate3	2425.97	40	replicate3	871.712
35	replicate2	62.6699
35	replicate3	62.3879
35	replicate4	61.4479
40	replicate1	160.29
40	replicate2	161.725
40	replicate3	152.826
40	replicate4	151.104

## Sheet: Fig. 5a
Soil 1			Soil 2			Soil 3
Time		AMC released	Time		AMC released	Time		AMC released
h		nmol AMC g soil	h		nmol AMC g soil	h		nmol AMC g soil
0	replicate1	0	0	replicate1	0	0	replicate1	0
0	replicate2	0	0	replicate2	0	0	replicate2	0
0	replicate3	0	0	replicate3	0	0	replicate3	0
0.5	replicate1	93.1378	0.5	replicate1	1332.37	0.5	replicate1	276.183
0.5	replicate2	126.216	0.5	replicate2	1316.78	0.5	replicate2	257.268
0.5	replicate3	67.951	0.5	replicate3	1168.04	0.5	replicate3	181.208
1	replicate1	240.872	1	replicate1	2618.46	1	replicate1	649.306
1	replicate2	323.628	1	replicate2	2709.13	1	replicate2	618.647
1	replicate3	203.625	1	replicate3	2155.49	1	replicate3	482.695
1.5	replicate1	412.568	1.5	replicate1	4024.6	1.5	replicate1	1058.99
1.5	replicate2	533.793	1.5	replicate2	4098.04	1.5	replicate2	1017.08
1.5	replicate3	350.049	1.5	replicate3	3292.52	1.5	replicate3	797.045
2	replicate1	565.885	2	replicate1	5269.71	2	replicate1	1468.02
2	replicate2	738.342	2	replicate2	5460.85	2	replicate2	1428.96
2	replicate3	479.941	2	replicate3	4368.03	2	replicate3	1107.61
2.5	replicate1	732.44	2.5	replicate1	6612.1	2.5	replicate1	1868.33
2.5	replicate2	949.537	2.5	replicate2	6714.1	2.5	replicate2	1791.12
2.5	replicate3	621.514	2.5	replicate3	5558.25	2.5	replicate3	1406.97
3	replicate1	895.623	3	replicate1	7756.39	3	replicate1	2268.3
3	replicate2	1153.77	3	replicate2	8074.76	3	replicate2	2200.83
3	replicate3	758.374	3	replicate3	6538.89	3	replicate3	1720.46

## Sheet: Fig. 5b
Soil 1			Soil 2			Soil 3
Soil amount		LAP activity	Soil amount		LAP activity	Soil amount		LAP activity
g		nmol AMC g soil h-1	g		nmol AMC g soil h-1	g		nmol AMC g soil h-1
0.5	replicate1	240.872	0.5	replicate1	2618.46	0.5	replicate1	649.306
0.5	replicate2	323.628	0.5	replicate2	2709.13	0.5	replicate2	618.647
0.5	replicate3	203.625	0.5	replicate3	2155.49	0.5	replicate3	482.695
1	replicate1	197.214	1	replicate1	1559.14	1	replicate1	513.982
1	replicate2	201.386	1	replicate2	2011.25	1	replicate2	519.114
1	replicate3	195.613	1	replicate3	1996.97	1	replicate3	442.227
1.5	replicate1	169.124	1.5	replicate1	1659.78	1.5	replicate1	481.113
1.5	replicate2	156.459	1.5	replicate2	1697.15	1.5	replicate2	426.663
1.5	replicate3	169.972	1.5	replicate3	1758.3	1.5	replicate3	410.934
2	replicate1	142.844	2	replicate1	1675.7	2	replicate1	332.032
2	replicate2	142.955	2	replicate2	1493.05	2	replicate2	342.815
2	replicate3	145.036	2	replicate3	1454.93	2	replicate3	358.292

## Sheet: Fig. S1
temperature: 10 °C			temperature: 10 °C			temperature: 15 °C			temperature: 20 °C			temperature: 25 °C			temperature: 30 °C			temperature: 35 °C			temperature: 40 °C			temperature: 45 °C			temperature: 50 °C			temperature: 55 °C			temperature: 60 °C
AMC concnetration (μM)		Fluroresence value	AMC concnetration (μM)		Fluroresence value	AMC concnetration (μM)		Fluroresence value	AMC concnetration (μM)		Fluroresence value	AMC concnetration (μM)		Fluroresence value	AMC concnetration (μM)		Fluroresence value	AMC concnetration (μM)		Fluroresence value	AMC concnetration (μM)		Fluroresence value	AMC concnetration (μM)		Fluroresence value	AMC concnetration (μM)		Fluroresence value	AMC concnetration (μM)		Fluroresence value	AMC concnetration (μM)		Fluroresence value
0	replicate1	0.1838	0	replicate1	0.1838	0	replicate1	0.2046	0	replicate1	0.1748	0	replicate1	0.1538	0	replicate1	0.1871	0	replicate1	0.1831	0	replicate1	0.1559	0	replicate1	0.09443	0	replicate1	0.06349	0	replicate1	0.04179	0	replicate1	0.04943
	replicate2	0.1468		replicate2	0.1468		replicate2	0.2248		replicate2	0.1618		replicate2	0.1715		replicate2	0.2295		replicate2	0.1733		replicate2	0.1707		replicate2	0.08493		replicate2	0.06573		replicate2	0.04433		replicate2	0.03579
	replicate3	0.184		replicate3	0.184		replicate3	0.203		replicate3	0.1456		replicate3	0.1645		replicate3	0.1968		replicate3	0.1814		replicate3	0.1454		replicate3	0.09473		replicate3	0.05057		replicate3	0.03742		replicate3	0.03261
	replicate4	0.1955		replicate4	0.1955		replicate4	0.2289		replicate4	0.1609		replicate4	0.1695		replicate4	0.1911		replicate4	0.1744		replicate4	0.1595		replicate4	0.07664		replicate4	0.05786		replicate4	0.04492		replicate4	0.04361
5	replicate1	102.6	5	replicate1	102.6	5	replicate1	149.3	5	replicate1	123.4	5	replicate1	99.84	5	replicate1	145.4	5	replicate1	147.9	5	replicate1	104	5	replicate1	61.73	5	replicate1	32.79	5	replicate1	21.22	5	replicate1	22.99
	replicate2	102.7		replicate2	102.7		replicate2	139.9		replicate2	131.6		replicate2	97.81		replicate2	134.9		replicate2	137.3		replicate2	99.85		replicate2	53.02		replicate2	26.55		replicate2	19.66		replicate2	17.16
	replicate3	104.6		replicate3	104.6		replicate3	144.5		replicate3	121.9		replicate3	104.1		replicate3	141.1		replicate3	146		replicate3	104.2		replicate3	43.63		replicate3	20.98		replicate3	14.27		replicate3	15.78
	replicate4	109.5		replicate4	109.5		replicate4	140.4		replicate4	126.7		replicate4	96.72		replicate4	134.2		replicate4	143.8		replicate4	103.6		replicate4	51.53		replicate4	21.73		replicate4	14.54		replicate4	16.09
10	replicate1	205.2	10	replicate1	205.2	10	replicate1	288.7	10	replicate1	231.5	10	replicate1	205.9	10	replicate1	282.2	10	replicate1	286.3	10	replicate1	200.5	10	replicate1	124.5	10	replicate1	61.43	10	replicate1	38.02	10	replicate1	46.29
	replicate2	203.4		replicate2	203.4		replicate2	292.9		replicate2	221.1		replicate2	197.1		replicate2	277.1		replicate2	275		replicate2	196		replicate2	116		replicate2	56.36		replicate2	33.77		replicate2	37.02
	replicate3	207.9		replicate3	207.9		replicate3	297.3		replicate3	236.7		replicate3	206.8		replicate3	262.7		replicate3	283.2		replicate3	196.7		replicate3	93.28		replicate3	44.58		replicate3	32.23		replicate3	32.32
	replicate4	197.7		replicate4	197.7		replicate4	294.5		replicate4	234.5		replicate4	219.4		replicate4	277.5		replicate4	279.3		replicate4	191.2		replicate4	89.3		replicate4	46.87		replicate4	27.39		replicate4	30.73
20	replicate1	411.9	20	replicate1	411.9	20	replicate1	526.3	20	replicate1	556.9	20	replicate1	527.9	20	replicate1	568.4	20	replicate1	548.6	20	replicate1	414.2	20	replicate1	299.6	20	replicate1	127.5	20	replicate1	102.4	20	replicate1	104.5
	replicate2	403.1		replicate2	403.1		replicate2	587.6		replicate2	578.3		replicate2	494.1		replicate2	543.6		replicate2	571.1		replicate2	395.8		replicate2	284.3		replicate2	118.3		replicate2	101		replicate2	96.08
	replicate3	380.9		replicate3	380.9		replicate3	572.6		replicate3	535.5		replicate3	494.7		replicate3	554.3		replicate3	557.2		replicate3	409.9		replicate3	202.8		replicate3	109.1		replicate3	73.63		replicate3	75.82
	replicate4	421.6		replicate4	421.6		replicate4	549.7		replicate4	560.4		replicate4	553		replicate4	599.7		replicate4	564.8		replicate4	388.1		replicate4	216.3		replicate4	105.4		replicate4	77.5		replicate4	80.79
30	replicate1	613.8	30	replicate1	613.8	30	replicate1	871.4	30	replicate1	856.1	30	replicate1	846.2	30	replicate1	796.8	30	replicate1	842.5	30	replicate1	641.6	30	replicate1	416.2	30	replicate1	181.7	30	replicate1	155.9	30	replicate1	155.5
	replicate2	617.3		replicate2	617.3		replicate2	890.1		replicate2	883.1		replicate2	713.7		replicate2	827		replicate2	857.7		replicate2	596		replicate2	427.2		replicate2	176.6		replicate2	154.3		replicate2	148.1
	replicate3	607.7		replicate3	607.7		replicate3	857.4		replicate3	862.4		replicate3	799		replicate3	847.1		replicate3	842.8		replicate3	603		replicate3	298.5		replicate3	146.7		replicate3	108.8		replicate3	118.3
	replicate4	630.5		replicate4	630.5		replicate4	879.2		replicate4	847.7		replicate4	725.8		replicate4	779.5		replicate4	862.6		replicate4	582.9		replicate4	293.1		replicate4	153.8		replicate4	106.7		replicate4	116.8
50	replicate1	1039	50	replicate1	1039	50	replicate1	1369	50	replicate1	1410	50	replicate1	1299	50	replicate1	1393	50	replicate1	1416	50	replicate1	995.8	50	replicate1	684.6	50	replicate1	309	50	replicate1	263.7	50	replicate1	258.2
	replicate2	1052		replicate2	1052		replicate2	1423		replicate2	1483		replicate2	1246		replicate2	1372		replicate2	1435		replicate2	1001		replicate2	683.5		replicate2	290.1		replicate2	261.5		replicate2	242.7
	replicate3	1060		replicate3	1060		replicate3	1423		replicate3	1419		replicate3	1371		replicate3	1425		replicate3	1422		replicate3	993.4		replicate3	517.9		replicate3	254.9		replicate3	177.8		replicate3	194.7
	replicate4	1029		replicate4	1029		replicate4	1448		replicate4	1433		replicate4	1279		replicate4	1343		replicate4	1419		replicate4	984.7		replicate4	509		replicate4	256.2		replicate4	178.3		replicate4	198.5

## Sheet: Fig. S2
purified LAP			Soil 1			Soil 2			Soil 3
pH		purified enzyme activity	pH		arylamidase activity	pH		arylamidase activity	pH		arylamidase activity
		nmol β-Naphthylamine μg-1 enzyme h-1			nmol β-Naphthylamine g-1 soil h-1			nmol β-Naphthylamine g-1 soil h-1			nmol β-Naphthylamine g-1 soil h-1
5	replicate1	3.18077	5	replicate1	25.5611	5	replicate1	792.423	5	replicate1	35.161
5	replicate2	2.58292	5	replicate2	30.5731	5	replicate2	989.769	5	replicate2	43.4018
5	replicate3	3.77862	5	replicate3	25.5611	5	replicate3	853.145	5	replicate3	33.7875
6	replicate1	56.9872	6	replicate1	130.813	6	replicate1	1748.8	6	replicate1	83.2326
6	replicate2	52.8023	6	replicate2	138.331	6	replicate2	1470.49	6	replicate2	123.063
6	replicate3	59.9765	6	replicate3	142.09	6	replicate3	1799.4	6	replicate3	120.316
7	replicate1	211.83	7	replicate1	145.849	7	replicate1	1895.54	7	replicate1	242.556
7	replicate2	208.243	7	replicate2	138.331	7	replicate2	1819.64	7	replicate2	254.917
7	replicate3	222.592	7	replicate3	195.969	7	replicate3	1915.78	7	replicate3	216.46
8	replicate1	178.949	8	replicate1	211.005	8	replicate1	2178.91	8	replicate1	260.411
8	replicate2	201.069	8	replicate2	228.547	8	replicate2	2037.22	8	replicate2	377.156
8	replicate3	200.471	8	replicate3	268.643	8	replicate3	1910.72	8	replicate3	334.579
9	replicate1	93.456	9	replicate1	165.897	9	replicate1	1799.4	9	replicate1	562.575
9	replicate2	94.0539	9	replicate2	117.03	9	replicate2	1834.82	9	replicate2	487.034
9	replicate3	96.4453	9	replicate3	175.921	9	replicate3	1495.79	9	replicate3	305.736
10	replicate1	17.5292	10	replicate1	88.211	10	replicate1	984.709	10	replicate1	261.784
10	replicate2	19.3227	10	replicate2	91.97	10	replicate2	1010.01	10	replicate2	331.832
10	replicate3	19.9206	10	replicate3	86.958	10	replicate3	1004.95	10	replicate3	237.062

## Sheet: Fig. S3
purified enzyme			Soil 1			Soil 2			Soil 3
substrate concentration		purified enzyme activity	substrate concentration		arylamidase activity	substrate concentration		arylamidase activity	substrate concentration		arylamidase activity
μM		nmol β-Naphthylamine μg-1 enzyme h-1	μM		nmol β-Naphthylamine g-1 soil h-1	μM		nmol β-Naphthylamine g-1 soil h-1	μM		nmol β-Naphthylamine g-1 soil h-1
0	replicate1	2.58292	0	replicate1	1.53984	0	replicate1	8.52543	0	replicate1	2.98397
	replicate2	1.98507		replicate2	-0.659933		replicate2	-3.10016		replicate2	4.22729
	replicate3	1.98507		replicate3	1.53984		replicate3	0.775039		replicate3	2.98397
125	replicate1	91.6625	125	replicate1	113.728	125	replicate1	368.918	125	replicate1	70.1233
	replicate2	94.6517		replicate2	74.1324		replicate2	489.05		replicate2	72.6099
	replicate3	91.6625		replicate3	117.028		replicate3	415.421		replicate3	61.42
250	replicate1	126.338	250	replicate1	188.521	250	replicate1	644.057	250	replicate1	152.182
	replicate2	138.295		replicate2	188.521		replicate2	791.315		replicate2	147.209
	replicate3	119.761		replicate3	135.726		replicate3	853.318		replicate3	132.289
500	replicate1	171.774	500	replicate1	258.914	500	replicate1	1333.84	500	replicate1	209.375
	replicate2	168.187		replicate2	246.815		replicate2	1283.46		replicate2	256.621
	replicate3	152.643		replicate3	229.217		replicate3	1326.09		replicate3	266.568
750	replicate1	181.34	750	replicate1	236.916	750	replicate1	1581.85	750	replicate1	353.476
	replicate2	202.862		replicate2	274.312		replicate2	1508.23		replicate2	379.586
	replicate3	202.265		replicate3	257.814		replicate3	1519.85		replicate3	383.316
1000	replicate1	186.721	1000	replicate1	311.708	1000	replicate1	1763.99	1000	replicate1	460.526
	replicate2	185.525		replicate2	308.409		replicate2	1779.49		replicate2	433.173
	replicate3	185.525		replicate3	324.907		replicate3	1659.36		replicate3	446.849
			1500	replicate1	371.102	1500	replicate1	1736.86	1500	replicate1	500.312
				replicate2	362.303		replicate2	1558.6		replicate2	459.283
				replicate3	354.604		replicate3	1732.99		replicate3	496.582
			2000	replicate1	387.601	2000	replicate1	1756.24	2000	replicate1	522.692
				replicate2	352.404		replicate2	1771.74		replicate2	564.965
				replicate3	363.403		replicate3	1651.61		replicate3	591.074

## Sheet: Fig. S4
purified LAP			Soil 1			Soil 2			Soil 3
temperature		purified enzyme activity	temperature		arylamidase activity	temperature		arylamidase activity	temperature		arylamidase activity
°C		nmol β-Naphthylamine μg-1 enzyme h-1	°C		nmol β-Naphthylamine g-1 soil h-1	°C		nmol β-Naphthylamine g-1 soil h-1	°C		nmol β-Naphthylamine g-1 soil h-1
10	replicate1	24.0473	10	replicate1	843.684	10	replicate1	1040.71	10	replicate1	24.7484
10	replicate2	23.4177	10	replicate2	839.536	10	replicate2	1035.59	10	replicate2	30.7552
10	replicate3	24.0473	10	replicate3	777.317	10	replicate3	958.842	10	replicate3	13.936
15	replicate1	34.1194	15	replicate1	999.881	15	replicate1	1235.14	15	replicate1	98.0324
15	replicate2	33.4899	15	replicate2	999.881	15	replicate2	1235.14	15	replicate2	48.7759
15	replicate3	32.8604	15	replicate3	821.775	15	replicate3	1015.12	15	replicate3	88.4213
20	replicate1	44.1916	20	replicate1	817.431	20	replicate1	1010.01	20	replicate1	143.685
20	replicate2	47.9686	20	replicate2	1020.34	20	replicate2	1260.72	20	replicate2	67.9979
20	replicate3	50.4867	20	replicate3	1057.61	20	replicate3	1306.77	20	replicate3	129.268
25	replicate1	65.5949	25	replicate1	934.955	25	replicate1	1158.39	25	replicate1	418.8
25	replicate2	70.631	25	replicate2	1513.11	25	replicate2	1874.7	25	replicate2	358.731
25	replicate3	70.631	25	replicate3	1632.87	25	replicate3	2023.08	25	replicate3	224.177
30	replicate1	116.585	30	replicate1	1794.96	30	replicate1	2227.75	30	replicate1	203.754
30	replicate2	120.992	30	replicate2	1906.27	30	replicate2	2365.89	30	replicate2	271.031
30	replicate3	116.585	30	replicate3	1799.08	30	replicate3	2232.86	30	replicate3	244.6
35	replicate1	160.651	35	replicate1	2214.03	35	replicate1	2749.63	35	replicate1	450.036
35	replicate2	167.575	35	replicate2	2189.31	35	replicate2	2718.94	35	replicate2	553.354
35	replicate3	161.91	35	replicate3	1921.52	35	replicate3	2386.36	35	replicate3	409.189
40	replicate1	212.9	40	replicate1	2442.94	40	replicate1	3036.16	40	replicate1	432.015
40	replicate2	219.825	40	replicate2	2479.99	40	replicate2	3082.21	40	replicate2	621.833
40	replicate3	205.346	40	replicate3	2714.66	40	replicate3	3373.85	40	replicate3	531.729

[truncated: 1 more sheets: Fig. S5]
